# Supplementary material for: Genomics, transcriptomics, and laboratory experiments link bioconvection to nitrogen fixation
Source: Front Microbiol. 2026 Apr 2;17:1760084. doi: 10.3389/fmicb.2026.1760084 (PMC13116554; doi:10.3389/fmicb.2026.1760084)
Supplement: Supplementary file 2 [file Table_1.xlsx]

## Sheet: S1_GenomeQuality
Table S1. Quality Metrics for Assembled Genomes as assessed by CheckM and BUSCO (Benchmarking Universal Single-Copy Orthologs)
CheckM	Marker lineage	# genomes	# markers	# marker sets	0	1	2	3	4	5+	Completeness	Contamination	Strain heterogeneity
Chromatium okenii LaCa	Chromatiaceae (4)	14	545	300	31	512	2	0	0	0	93.51	0.28	0
Thiodictyon syntrophicum Cad16T	Chromatiaceae (4)	14	545	300	4	537	4	0	0	0	99.25	0.32	25
Chlorobium phaeobacteroides 1VII D7	Chlorobium phaeobacteroides (6)	2	1081	255	27	1039	12	3	0	0	93.37	2.03	0
Chlorobium clathratiforme Cad4DE	Pelodictyon (5)	2	1031	227	10	1013	7	0	1	0	97.64	0.46	0
BUSCOs	Complete	Single-Copy	Duplicated	Fragmented	Missing	Total	Full
Chromatium okenii LaCa	0.924	0.924	0	0.005	0.071	579	C:92.4%[S:92.4%,D:0.0%],F:0.5%,M:7.1%,n:579
Thiodictyon syntrophicum Cad16T	0.99	0.986	0.003	0.002	0.009	579	C:99.0%[S:98.6%,D:0.3%],F:0.2%,M:0.9%,n:579
Chlorobium phaeobacteroides 1VII D7	0.993	0.989	0.004	0.001	0.006	980	C:99.3%[S:98.9%,D:0.4%],F:0.1%,M:0.6%,n:980
Chlorobium clathratiforme Cad4DE	0.974	0.968	0.006	0.02	0.02	980	C:97.4%[S:96.8%,D:0.6%],F:0.5%,M:2.0%,n:980

## Sheet: S2_COG
Table S2. Clusters of Orthologous genes (COG) functional categories for all assemblies generated in this study. ChOke: C. okenii; ThSyn: T. syntrophicum; ChPha: C. phaeobacteroides; ChCla: C. clathratiforme. Also included the prior C. okenii assembly dataset as reference (ChOke_2019)
Code	ChOke	ThSyn	ChPha	ChCla	ChOke_2019	Description
J	185	202	156	160	132	Translation, ribosomal structure and biogenesis
A	1	2	2	1	2	RNA processing and modification
K	128	306	120	151	67	Transcription
L	225	536	278	185	182	Replication, recombination and repair
B	1	1	0	0	1	Chromatin structure and dynamics
D	57	109	41	67	39	Cell cycle control, Cell division, chromosome partitioning
Y	0	0	0	0	0	Nuclear structure
V	46	129	52	49	61	Defence mechanisms
T	248	364	78	108	232	Signal transduction mechanisms
M	165	322	189	181	117	Cell wall/membrane/envelope biogenesis
N	124	59	12	20	51	Cell motility
Z	1	1	0	0	0	Cytoskeleton
W	0	0	2	1	0	Extracellular Structures
U	99	109	41	47	60	Intracellular trafficking, secretion, and vesicular transport
O	106	202	68	78	82	Posttranslational modification, protein turnover, chaperones
X	0	0	0	0	0	Mobilome: prophages, transposons
C	192	343	203	206	120	Energy production and conversion
G	82	170	63	69	55	Carbohydrate transport and metabolism
E	127	244	95	101	75	Amino acid transport and metabolism
F	59	81	131	125	39	Nucleotide transport and metabolism
H	143	199	175	177	74	Coenzyme transport and metabolism
I	64	126	77	71	31	Lipid transport and metabolism
P	92	218	117	112	63	Inorganic ion transport and metabolism
Q	44	81	40	31	30	Secondary metabolites biosynthesis, transport and catabolism
R	0	0	0	0	0	General function prediction only
S	462	1381	414	515	569	Function unknown
Multi COG	204	259	93	103	59	Multiple COG assignments
Single COG	2216	4639	2156	2236	1963	single COG assignments
No COG	132	427	211	236	994	Not in COGs
Total proteins	2552	5325	2460	2575	3016	Total protein coding genes annotated

## Sheet: S3_QC_RNAseq
Table S3. Quality Control (QC) metrics of the RNA sequencing with MinION of lake dialysis bag samples in July and September
sample	batch	Raw reads	QC-passing reads	Mapped reads	CDS-mapped reads	Percentage of Mapped reads
Jul_R1	batch 1	517604	136430	38770	30491.2	7.49028
Jul_R2	batch 1	498535	92774	38082	28086	7.63878
Jul_R3	batch 1	400411	73063	25001	18305.8	6.24383
Sep_R1	batch 2	582489	205952	14296	9993	2.4543
Sep_R2	batch 2	778560	253964	20870	14606	2.68059
Sep_R3	batch 2	862310	347246	26691	19769	3.09529
	Average	606652	184905	27285	20208.5	4.93385

## Sheet: S4_DEGs
Table S2. Differentially Expressed Genes between July 2022 and September 2022. Genes were defined as significant DEGs when p-adj<0.05 and |log2FC|>1
Name	coordinate	baseMean	log2FoldChange	lfcSE	pvalue	padj	locus_tag	product	Jul_R1	Jul_R2	Jul_R3	Sep_R1	Sep_R2	Sep_R3
CHOKE_0857	contig_1:920339-921316	14.087	3.16412	1.18635	0.000262732	0.00432175	CHOKE_000857	IS481 family transposase	1	0	5	22	20	24
CHOKE_0962	contig_1:1074104-1074307	6.46424	2.94343	0.89915	0.000105541	0.00193207	CHOKE_000962	type II toxin-antitoxin system HicA family toxin	1	0	3	7	11	13
pufA_CHOKE_0205	contig_1:226284-226526	9.89412	2.61971	0.652436	5.92023e-06	0.000149321	CHOKE_000205	light-harvesting antenna LH1, alpha subunit	5	1	3	8	15	26
nuoF	contig_1:858558-859841	9.87224	2.40973	0.632745	1.2571e-05	0.000297251	CHOKE_000790	NADH-quinone oxidoreductase subunit NuoF	4	2	4	9	14	24
groL_CHOKE_0506	contig_1:540247-541896	310.125	2.39126	0.176633	8.33452e-43	1.89194e-40	CHOKE_000506	chaperonin GroEL	176	107	92	280	485	662
lpxC	contig_1:506141-507052	3.97502	2.3669	1.17383	0.00339759	0.0389521	CHOKE_000476	UDP-3-O-acyl-N-acetylglucosamine deacetylase	2	1	0	5	9	4
groES	contig_1:541963-542253	4.62318	2.35383	0.994315	0.00150864	0.0192394	CHOKE_000507	co-chaperone GroES	2	1	1	4	7	12
CHOKE_1473	contig_1:1626880-1627479	5.70675	2.18202	0.891023	0.00117435	0.0158678	CHOKE_001473	hypothetical protein	6	0	0	7	7	13
CHOKE_0652	contig_1:710391-710819	11.9877	2.06348	0.543563	1.45139e-05	0.000334652	CHOKE_000652	sulfur globule family protein	5	9	2	9	19	28
rplQ	contig_1:1372621-1373013	4.224	1.99783	1.12537	0.00467758	0.0496173	CHOKE_001232	50S ribosomal protein L17	2	0	2	1	8	13
rimM	contig_1:2008922-2009431	4.64913	1.97996	0.966517	0.00299647	0.035619	CHOKE_001819	ribosome maturation factor RimM	3	1	1	4	8	10
tuf_CHOKE_1657	contig_1:1839136-1840326	18.2785	1.95389	0.437515	7.50923e-07	2.13074e-05	CHOKE_001657	elongation factor Tu	8	14	4	24	25	27
fabD	contig_1:85768-86718	8.82029	1.92216	0.650495	0.000274968	0.00445841	CHOKE_000086	ACP S-malonyltransferase	5	4	3	5	11	27
infA	contig_1:2109790-2110008	64.5214	1.88981	0.256665	1.30111e-14	9.22974e-13	CHOKE_001909	translation initiation factor IF-1	32	35	31	71	109	80
CHOKE_0262	contig_1:274784-275653	7.78067	1.88334	0.716929	0.000669757	0.0100023	CHOKE_000262	ThiF family adenylyltransferase	6	0	4	6	11	19
CHOKE_1482	contig_1:1637688-1637885	10.2709	1.85933	0.582046	0.000134154	0.00234254	CHOKE_001482	Alvin_2107 family globule sulfur oxidation protein	6	8	1	11	12	23
prfB	contig_1:2605991-2607089	15.8674	1.75382	0.452514	1.03354e-05	0.000255014	CHOKE_002389	peptide chain release factor 2	8	9	8	13	19	38
prfB	contig_1:2605991-2606065	15.8674	1.75382	0.452514	1.03354e-05	0.000255014	CHOKE_002389	peptide chain release factor 2	8	9	8	13	19	38
prfB	contig_1:2606067-2607089	15.8674	1.75382	0.452514	1.03354e-05	0.000255014	CHOKE_002389	peptide chain release factor 2	8	9	8	13	19	38
CHOKE_1231	contig_1:1371530-1372540	13.4949	1.66066	0.485916	6.04871e-05	0.00120444	CHOKE_001231	DNA-directed RNA polymerase subunit alpha	7	10	5	12	21	24
recB	contig_1:723922-727824	8.04142	1.62761	0.663048	0.00119299	0.0159244	CHOKE_000665	exodeoxyribonuclease V subunit beta	3	5	4	8	9	18
hemN_CHOKE_0352	contig_1:388391-389776	6.79173	1.60236	0.727107	0.00226998	0.0280047	CHOKE_000352	oxygen-independent coproporphyrinogen III oxidase	3	4	3	6	9	15
CHOKE_1604	contig_1:1778016-1779197	7.97272	1.48605	0.751175	0.0036161	0.0410427	CHOKE_001604	phosphoglycerate kinase	7	3	2	16	5	9
nuoG	contig_1:859974-862352	10.2876	1.47114	0.598301	0.00134809	0.0173873	CHOKE_000791	NADH-quinone oxidoreductase subunit NuoG	10	5	3	5	23	16
nusG	contig_1:1838047-1838583	8.65028	1.4698	0.650259	0.00208716	0.0260321	CHOKE_001654	transcription termination/antitermination protein NusG	8	3	3	12	11	11
nusA	contig_1:1961238-1962740	15.7269	1.43537	0.448246	0.000149778	0.00257573	CHOKE_001774	transcription termination factor NusA	7	13	9	12	19	35
infC	contig_1:2412687-2413220	78.4427	1.25834	0.199401	4.03567e-11	2.08204e-09	CHOKE_002177	translation initiation factor IF-3	59	70	42	73	104	117
infB	contig_1:1958328-1961219	23.448	1.2335	0.350327	5.8788e-05	0.00119151	CHOKE_001773	translation initiation factor IF-2	18	15	16	20	28	43
CHOKE_2164	contig_1:2399126-2400625	10.4341	1.23185	0.549323	0.00283311	0.0342083	CHOKE_002164	phytoene desaturase	6	8	6	10	11	21
CHOKE_2190	contig_1:2422288-2423373	33.3407	1.21504	0.29251	4.77056e-06	0.000123059	CHOKE_002190	porin	24	27	21	27	46	54
CHOKE_1581	contig_1:1757444-1758412	27.8821	1.17774	0.327169	4.75341e-05	0.00099087	CHOKE_001581	polyprenyl synthetase family protein	20	25	16	20	45	41
aprB	contig_1:2703625-2704092	11.765	1.15226	0.510271	0.00321073	0.0375688	CHOKE_002484	adenylyl-sulfate reductase subunit beta	12	8	5	8	13	28
CHOKE_0292	contig_1:303196-305235	29.3916	1.11225	0.306857	4.80157e-05	0.00099087	CHOKE_000292	RAMP superfamily CRISPR-associated protein	28	22	17	24	40	46
fusA_CHOKE_1203	contig_1:1355958-1358054	54.9616	1.08357	0.228435	3.94757e-07	1.21094e-05	CHOKE_001203	elongation factor G	54	46	31	40	79	85
CHOKE_2705	contig_1:2972281-2972688	16.3044	-1.00671	0.440715	0.00370781	0.0413912	CHOKE_002705	H-NS histone family protein	39	25	22	8	9	8
CHOKE_0439	contig_1:461345-462865	32.9476	-1.05694	0.298966	7.6154e-05	0.00149026	CHOKE_000439	exopolyphosphatase	70	67	38	13	20	21
CHOKE_1242	contig_1:1382059-1387359	298.667	-1.14145	0.155189	3.55047e-14	2.37046e-12	CHOKE_001242	glycosyltransferase	705	549	347	108	156	234
CHOKE_0897	contig_1:1004803-1005255	33.552	-1.18412	0.30337	1.47424e-05	0.000334652	CHOKE_000897	sulfur globule family protein	73	59	47	14	18	19
CHOKE_0954	contig_1:1064237-1064944	22.5078	-1.23156	0.37133	0.000133061	0.00234254	CHOKE_000954	Crp/Fnr family transcriptional regulator	51	47	27	8	13	12
CHOKE_1441	contig_1:1596747-1598801	16.2735	-1.29017	0.441359	0.000475325	0.00739033	CHOKE_001441	EAL domain-containing protein	36	37	20	5	7	11
CHOKE_2749	contig_1:3014179-3014943	20.3235	-1.33066	0.399664	0.000121861	0.00219543	CHOKE_002749	EF-hand domain-containing protein	53	46	20	6	9	14
CHOKE_1501	contig_1:1657341-1657754	13.1505	-1.36171	0.523534	0.00107915	0.0147571	CHOKE_001501	hypothetical protein	25	33	18	2	10	5
CHOKE_1911	contig_1:2111177-2111662	12.7075	-1.43815	0.518401	0.000649341	0.0098267	CHOKE_001911	hypothetical protein	30	25	19	3	6	7
leuC	contig_1:60085-61494	11.623	-1.48499	0.572174	0.00102378	0.0143455	CHOKE_000060	3-isopropylmalate dehydratase large subunit	29	16	22	3	3	8
ispA	contig_1:2957465-2958358	6.96744	-1.5535	0.792124	0.00435631	0.0470896	CHOKE_002693	(2E,6E)-farnesyl diphosphate synthase	24	15	6	3	1	3
glnK	contig_1:421248-421586	34.1065	-1.55878	0.311155	7.00933e-08	2.48612e-06	CHOKE_000379	P-II family nitrogen regulator	71	71	53	11	11	22
CHOKE_1039	contig_1:1154903-1155442	13.0677	-1.5764	0.541976	0.000380702	0.00608587	CHOKE_001039	RNA pyrophosphohydrolase	21	26	27	3	5	7
CHOKE_0463	contig_1:492095-495175	24.7747	-1.62164	0.378455	2.31808e-06	6.26433e-05	CHOKE_000463	beta-propeller domain-containing protein	74	49	28	7	7	17
CHOKE_0504	contig_1:539246-539563	7.1453	-1.66645	0.869474	0.00393723	0.043386	CHOKE_000504	hypothetical protein	6	19	16	3	2	1
CHOKE_0641	contig_1:695471-696688	29.4192	-1.69387	0.347411	1.29288e-07	4.31595e-06	CHOKE_000641	HDOD domain-containing protein	69	55	48	10	6	19
CHOKE_0013	contig_1:12386-14491	11.9761	-1.69393	0.553923	0.000238862	0.00404278	CHOKE_000013	type VI secretion system Vgr family protein	25	28	19	3	4	6
tatA	contig_1:2612887-2613141	6.55271	-1.70284	0.813781	0.0032711	0.0378847	CHOKE_002395	twin-arginine translocase TatA/TatE family subunit	13	15	12	2	1	3
CHOKE_2575	contig_1:2825691-2827454	10.628	-1.72524	0.599133	0.000408203	0.00643486	CHOKE_002575	SUMF1/EgtB/PvdO family nonheme iron enzyme	25	21	18	3	3	5
CHOKE_0364	contig_1:401502-405269	56.6925	-1.76093	0.24828	1.60879e-13	1.01443e-11	CHOKE_000364	hypothetical protein	129	113	91	13	25	29
CHOKE_0408	contig_1:441928-442356	92.5633	-1.79951	0.206367	4.34466e-19	3.52228e-17	CHOKE_000408	pilin	222	215	124	16	40	55
CHOKE_2721	contig_1:2989554-2990132	6.67553	-1.81999	0.814149	0.00239461	0.0292246	CHOKE_002721	GspH/FimT family pseudopilin	18	11	13	0	3	3
CHOKE_0407	contig_1:441784-441912	23.8177	-1.82138	0.395771	4.6601e-07	1.3919e-05	CHOKE_000407	hypothetical protein	70	40	35	7	7	12
CHOKE_0378	contig_1:419888-421225	25.8407	-1.93644	0.373761	2.67293e-08	9.78636e-07	CHOKE_000378	ammonium transporter	66	57	37	7	6	14
apbC	contig_1:3100533-3101624	100.515	-2.00767	0.212769	4.74419e-22	4.14204e-20	CHOKE_002829	iron-sulfur cluster carrier protein ApbC	292	214	126	24	32	50
CHOKE_0444	contig_1:467735-469744	115.686	-2.02424	0.195577	3.3121e-26	3.41749e-24	CHOKE_000444	calcium-binding protein	269	259	177	30	46	42
CHOKE_0440	contig_1:463027-463329	435.467	-2.02443	0.174654	3.49374e-32	4.40599e-30	CHOKE_000440	DUF4342 domain-containing protein	962	1012	678	99	182	166
CHOKE_0173	contig_1:186880-187092	6.61655	-2.08519	0.830306	0.00120661	0.0159244	CHOKE_000173	CCE_0567 family metalloprotein	16	16	11	1	2	2
CHOKE_2267	contig_1:2497598-2498530	19.4948	-2.11631	0.448678	2.80388e-07	8.84002e-06	CHOKE_002267	tyrosine-type recombinase/integrase	49	53	24	5	4	9
CHOKE_2576	contig_1:2827447-2828664	25.4028	-2.13526	0.392977	5.77889e-09	2.52271e-07	CHOKE_002576	ABC transporter permease	65	52	41	7	8	8
CHOKE_0443	contig_1:464133-467522	154.556	-2.13865	0.178562	4.19219e-34	5.94767e-32	CHOKE_000443	Calx-beta domain-containing protein	360	339	253	35	52	63
CHOKE_0380	contig_1:421661-422374	35.7262	-2.17046	0.327387	3.97579e-12	2.37501e-10	CHOKE_000380	TorF family putative porin	85	86	54	8	11	14
CHOKE_0441	contig_1:463376-463564	35.5077	-2.27267	0.35031	8.25162e-12	4.68279e-10	CHOKE_000441	hypothetical protein	73	74	70	10	8	12
CHOKE_0172	contig_1:186395-186862	13.4669	-2.27704	0.585426	1.21268e-05	0.000292849	CHOKE_000172	NifX-associated nitrogen fixation protein	21	36	28	1	2	8
CHOKE_2048	contig_1:2265995-2266231	4.94049	-2.28684	1.03859	0.00301271	0.035619	CHOKE_002048	hypothetical protein	11	12	10	0	1	2
CHOKE_0332	contig_1:361383-367442	182.071	-2.28887	0.176434	1.86637e-39	3.53054e-37	CHOKE_000332	SdrD B-like domain-containing protein	483	442	248	40	48	76
CHOKE_0058	contig_1:58978-59178	9.62589	-2.29102	0.697475	0.000104799	0.00193207	CHOKE_000058	4Fe-4S binding protein	24	27	13	1	5	1
CHOKE_0171	contig_1:185855-186346	9.72564	-2.29549	0.687473	8.87435e-05	0.00170718	CHOKE_000171	NifB/NifX family molybdenum-iron cluster-binding protein	22	22	18	2	3	2
CHOKE_0843	contig_1:911286-911864	20.9016	-2.4731	0.480134	2.52548e-08	9.55475e-07	CHOKE_000843	hypothetical protein	36	63	35	5	6	4
nifV	contig_1:1087575-1088720	39.7314	-2.56438	0.337289	3.15959e-15	2.39076e-13	CHOKE_000978	homocitrate synthase	115	94	55	9	10	10
CHOKE_0316	contig_1:339739-341004	20.5872	-2.57409	0.477162	1.02512e-08	4.1554e-07	CHOKE_000316	FprA family A-type flavoprotein	68	54	22	2	4	9
CHOKE_0844	contig_1:911798-912253	14.348	-2.64724	0.582209	6.77595e-07	1.97198e-05	CHOKE_000844	hypothetical protein	34	34	26	3	3	3
CHOKE_0059	contig_1:59250-59957	18.3127	-2.67307	0.510009	2.23283e-08	8.73884e-07	CHOKE_000059	dinitrogenase iron-molybdenum cofactor biosynthesis protein	56	37	30	3	3	6
CHOKE_0319	contig_1:341798-342385	19.8231	-2.78579	0.500682	3.60168e-09	1.63516e-07	CHOKE_000319	nitrogen fixation protein NifQ	55	42	35	4	3	5
rsxC_CHOKE_1757	contig_1:1946374-1947852	18.6504	-2.80851	0.520893	8.92666e-09	3.7525e-07	CHOKE_001757	electron transport complex subunit RsxC	55	45	27	4	4	3
CHOKE_0981	contig_1:1089629-1090099	12.2787	-2.84145	0.652388	2.09962e-06	5.81235e-05	CHOKE_000981	nitrogen fixation protein NifZ	37	34	16	0	4	3
CHOKE_2049	contig_1:2266236-2268137	15.3426	-2.98926	0.59729	9.30956e-08	3.20192e-06	CHOKE_002049	protein kinase domain-containing protein	34	42	28	2	2	4
nifE	contig_1:183044-184402	130.736	-3.10953	0.22033	3.509e-46	9.95677e-44	CHOKE_000169	nitrogenase iron-molybdenum cofactor biosynthesis protein NifE	325	327	233	15	28	28
CHOKE_0840	contig_1:907754-908854	22.0932	-3.12812	0.504442	9.58102e-11	4.72803e-09	CHOKE_000840	response regulator	66	54	34	3	4	4
CHOKE_0331	contig_1:360747-360890	311.574	-3.12844	0.174432	7.35918e-73	4.17633e-70	CHOKE_000331	PEP-CTERM sorting domain-containing protein	778	827	524	34	61	75
nifN	contig_1:184415-185836	51.0511	-3.24867	0.342072	3.77425e-22	3.56981e-20	CHOKE_000170	nitrogenase iron-molybdenum cofactor biosynthesis protein NifN	161	125	74	8	5	12
CHOKE_1273	contig_1:1407329-1408033	23.6193	-3.28039	0.49963	1.22088e-11	6.59854e-10	CHOKE_001273	putative metalloprotease CJM1_0395 family protein	68	64	36	1	4	6
nifK	contig_1:57095-58666	71.3992	-3.44896	0.301703	5.55691e-31	6.30709e-29	CHOKE_000056	nitrogenase molybdenum-iron protein subunit beta	192	184	123	5	15	11
nifT	contig_1:58742-58960	6.88256	-3.48558	1.06927	0.00024221	0.00404278	CHOKE_000057	putative nitrogen fixation protein NifT	20	23	8	1	1	0
pepA_CHOKE_0260	contig_1:272670-273542	20.3707	-3.89096	0.637161	3.14273e-10	1.48625e-08	CHOKE_000260	flocculation-associated PEP-CTERM protein PepA	57	49	39	0	5	1
nifH	contig_1:54512-55393	282.812	-3.893	0.199039	3.22161e-86	3.65652e-83	CHOKE_000054	nitrogenase iron protein	841	725	468	24	30	40
nifB	contig_1:337919-339445	87.6881	-4.35183	0.35456	2.48243e-35	4.02509e-33	CHOKE_000314	nitrogenase cofactor biosynthesis protein NifB	280	254	121	6	10	5
nifD	contig_1:55503-56981	144.248	-4.36237	0.280205	4.30726e-55	1.62958e-52	CHOKE_000055	nitrogenase molybdenum-iron protein alpha chain	378	383	276	10	6	19
CHOKE_0315	contig_1:339464-339742	12.5101	-4.58291	1.00285	2.81822e-06	7.43879e-05	CHOKE_000315	ferredoxin	45	29	20	1	0	1

## Sheet: S5_GSEA
Table S5. Gene Set Enrichment Analysis of Biological Process ontology terms between dialysis bags of C. okenii placed in the lake in July and September. NES: Normalized Enrichment Score.
ID	Description	setSize	enrichmentScore	NES	pvalue	p.adjust	qvalue	rank	leading_edge	core_enrichment
GO:0009059	macromolecule biosynthetic process	152	0.556809	2.16195	1e-10	1.33333e-08	1.2386e-08	220	tags=39%, list=19%, signal=36%	groL_pgaptmp_000506/groES/rplQ/rimM/tuf_pgaptmp_001657/infA/prfB/pgaptmp_001231/nusG/nusA/rplO/infC/infB/fusA_pgaptmp_001203/rpsM/trmD/fusA_pgaptmp_002411/clpB/rplM/leuS/rplI/pnp/rplV/rpmJ/rplB/pgaptmp_002703/glnL/pgaptmp_002680/rplA/pgaptmp_001173/rplD/rpsE/rpsA/rpsF/thrS/rpsG/htpG/rpoB/trmB/tig/pgaptmp_002346/rplF/glgC/pgaptmp_001385/pheT/alaS/rnt/pgaptmp_001956/rplC/rpsJ/dnaG/typA/tsf/frr/rpsK…
GO:0009058	biosynthetic process	275	0.497994	2.04965	1e-10	1.33333e-08	1.2386e-08	220	tags=33%, list=19%, signal=35%	groL_pgaptmp_000506/lpxC/groES/rplQ/rimM/tuf_pgaptmp_001657/fabD/infA/prfB/pgaptmp_001231/hemN_pgaptmp_000352/pgaptmp_001604/nusG/nusA/rplO/infC/infB/pgaptmp_001581/pyrH/fusA_pgaptmp_001203/rpsM/trmD/fusA_pgaptmp_002411/atpG/clpB/rplM/metK/leuS/rplI/pnp/rplV/rpmJ/rplB/atpD/plsX/pgaptmp_000087/pgaptmp_002703/ilvB_pgaptmp_000986/glnL/pgaptmp_002680/rplA/bchF/pgaptmp_001173/rplD/glyA/hemE/bchM/pgapt…
GO:0044238	primary metabolic process	353	0.437258	1.84375	1e-10	1.33333e-08	1.2386e-08	215	tags=30%, list=19%, signal=35%	groL_pgaptmp_000506/lpxC/groES/rplQ/rimM/tuf_pgaptmp_001657/fabD/infA/prfB/pgaptmp_001231/recB/pgaptmp_001604/nusG/nusA/rplO/infC/pyk/infB/pgaptmp_001581/pyrH/fusA_pgaptmp_001203/rpsM/trmD/fusA_pgaptmp_002411/atpG/clpB/rplM/leuS/rplI/recA/pnp/gap/rplV/rpmJ/rplB/atpD/plsX/map/pgaptmp_000087/pgaptmp_002856/truD/pgaptmp_002703/pgaptmp_000304/pgaptmp_000490/ilvB_pgaptmp_000986/glnL/glnD/pgaptmp_00268…
GO:0010467	gene expression	126	0.58061	2.20982	2.9617e-10	2.9617e-08	2.75126e-08	220	tags=42%, list=19%, signal=38%	groL_pgaptmp_000506/groES/rplQ/rimM/tuf_pgaptmp_001657/infA/prfB/pgaptmp_001231/nusG/nusA/rplO/infC/infB/fusA_pgaptmp_001203/rpsM/trmD/fusA_pgaptmp_002411/clpB/rplM/leuS/rplI/pnp/rplV/rpmJ/rplB/pgaptmp_002703/glnL/rplA/pgaptmp_001173/rplD/rpsE/rpsA/rpsF/thrS/rpsG/htpG/rpoB/trmB/tig/rplF/pheT/alaS/rnt/pgaptmp_001956/rplC/rpsJ/typA/tsf/frr/rpsK/rpoH/ihfA/pgaptmp_001547
GO:0006412	translation	58	0.708191	2.34844	1.31677e-09	1.05342e-07	9.78569e-08	203	tags=57%, list=18%, signal=49%	rplQ/tuf_pgaptmp_001657/infA/prfB/rplO/infC/infB/fusA_pgaptmp_001203/rpsM/fusA_pgaptmp_002411/rplM/leuS/rplI/rplV/rpmJ/rplB/rplA/rplD/rpsE/rpsA/rpsF/thrS/rpsG/rplF/pheT/alaS/pgaptmp_001956/rplC/rpsJ/typA/tsf/frr/rpsK
GO:0008152	metabolic process	460	0.364847	1.57662	4.56352e-09	3.04234e-07	2.82618e-07	223	tags=29%, list=20%, signal=39%	groL_pgaptmp_000506/lpxC/groES/rplQ/rimM/tuf_pgaptmp_001657/fabD/infA/prfB/pgaptmp_001231/recB/hemN_pgaptmp_000352/pgaptmp_001604/nuoG/nusG/petA/nusA/rplO/infC/pyk/infB/pgaptmp_001581/pgaptmp_000201/aprB/pyrH/fusA_pgaptmp_001203/rpsM/trmD/fusA_pgaptmp_002411/atpG/clpB/nuoL/rplM/metK/leuS/rplI/recA/pnp/gap/rplV/rpmJ/rplB/atpD/plsX/map/pgaptmp_000087/carB/pgaptmp_002856/truD/pgaptmp_002703/pgaptmp_…
GO:0043170	macromolecule metabolic process	249	0.416934	1.72085	2.22482e-07	1.27133e-05	1.18099e-05	220	tags=30%, list=19%, signal=31%	groL_pgaptmp_000506/groES/rplQ/rimM/tuf_pgaptmp_001657/infA/prfB/pgaptmp_001231/recB/nusG/nusA/rplO/infC/infB/fusA_pgaptmp_001203/rpsM/trmD/fusA_pgaptmp_002411/clpB/rplM/leuS/rplI/recA/pnp/rplV/rpmJ/rplB/map/pgaptmp_002856/truD/pgaptmp_002703/pgaptmp_000490/glnL/glnD/pgaptmp_002680/rplA/pgaptmp_001047/pgaptmp_001173/rplD/rpsE/pgaptmp_001022/rpsA/rpsF/thrS/rpsG/htpG/hflC/clpA/rpoB/rnr/trmB/tig/pga…
GO:0009399	nitrogen fixation	10	-0.945868	-1.91872	6.67543e-07	2.96686e-05	2.75605e-05	13	tags=70%, list=1%, signal=70%	nifE/nifN/nifK/nifT/nifH/nifB/nifD
GO:0071941	nitrogen cycle metabolic process	10	-0.945868	-1.91872	6.67543e-07	2.96686e-05	2.75605e-05	13	tags=70%, list=1%, signal=70%	nifE/nifN/nifK/nifT/nifH/nifB/nifD
GO:0019538	protein metabolic process	112	0.517777	1.94589	2.1469e-06	8.5876e-05	7.97743e-05	206	tags=41%, list=18%, signal=37%	groL_pgaptmp_000506/groES/rplQ/tuf_pgaptmp_001657/infA/prfB/rplO/infC/infB/fusA_pgaptmp_001203/rpsM/fusA_pgaptmp_002411/clpB/rplM/leuS/rplI/rplV/rpmJ/rplB/map/glnD/pgaptmp_002680/rplA/rplD/rpsE/rpsA/rpsF/thrS/rpsG/htpG/hflC/clpA/tig/pgaptmp_002346/rplF/pheT/alaS/pgaptmp_001956/rplC/rpsJ/pgaptmp_001750/typA/tsf/frr/rpsK/clpP
GO:0006413	translational initiation	3	0.976148	1.60902	0.00093457	0.0339844	0.0315697	30	tags=100%, list=3%, signal=98%	infA/infC/infB

## Sheet: S6_N2 raw data
Table S6. cell counting using a flow cytometer
June 2022	N2 fixation experiment		Cok		Cad16	CHLP						June 2022	N2 fixation experiment		Cok		Cad16	CHLP
40 µE m-2 s-1		Chromatium okenii - Standard medium				Chromatium okenii - no NH4 (NaCl)						4 µE m-2 s-1		Chromatium okenii - Standard medium				Chromatium okenii - no NH4 (NaCl)
date	Time (d)	count 50 ul	Media cell ml-1	media	Std dev	count 50 ul	Media cell ml-1	media	Std dev			date	Time (d)	count 50 ul	Media cell ml-1	media	Std dev	count 50 ul	Media cell ml-1	media	Std dev
2022-06-17	0	4462	89240	88820	2714.48	7350	147000	142847	3878.16			2022-06-17	0	7555	151100	144213	6920.24	6605	132100	132867	10750.5
		4296	85920			6966	139320							6863	137260			6126	122520
		4565	91300			7111	142220							7214	144280			7199	143980
2022-06-20	3	5903	1180600	1140600	37000	1973	394600	367733	32928			2022-06-20	3	812	162400	236400	64742.9	3958	791600	376000	369277
		5538	1107600			1655	331000							1413	282600			428	85600
		5668	1133600			1888	377600							1321	264200			1254	250800
2022-06-22	5	13058	2.6116e+06	2.41067e+06	264502	5392	1078400	1.02787e+06	49071.9			2022-06-22	5	2113	422600	410667	10507.8	2973	594600	580200	21733.8
		10555	2111000			4902	980400							2033	406600			2776	555200
		12547	2509400			5124	1024800							2014	402800			2954	590800
2022-06-23	6	18759	3751800	3602400	137622	7507	1501400	1.70267e+06	198558			2022-06-23	6	1351	270200	268867	16241.1	2534	506800	502733	6530.95
		17404	3480800			9492	1898400							1260	252000			2476	495200
		17873	3574600			8541	1708200							1422	284400			2531	506200
2022-06-27	10	12236	2447200	2.41827e+06	35114.3	19869	3973800	4.10167e+06	116075			2022-06-27	10	11896	2379200	2.28513e+06	207555	9441	1888200	1.70793e+06	158105
		12142	2428400			21002	4200400							10236	2047200			8214	1642800
		11896	2379200			20654	4130800							12145	2429000			7964	1592800
2022-06-28	11	20288	4057600	3.90147e+06	149511	18213	3642600	3.92807e+06	284110			2022-06-29	12	11322	2264400	2.32353e+06	249023	7282	1456400	1644200	170965
		19436	3887200			21054	4210800							10547	2109400			8954	1790800
		18798	3759600			19654	3930800							12984	2596800			8427	1685400
		Thiodictyon syntrophicum - Standard medium				Thiodictyon syntrophicum - no NH4 (NaCl)								Thiodictyon syntrophicum - Standard medium				Thiodictyon syntrophicum - no NH4 (NaCl)
date	Time (d)	count 50 ul	Media cell ml-1	media	Std dev	count 50 ul	Media cell ml-1	media	Std dev			date	Time (d)	count 50 ul	Media cell ml-1	media	Std dev	count 50 ul	Media cell ml-1	media	Std dev
2022-06-17	0	20306	406120	398947	7694.42	40727	814540	793360	21891.7			2022-06-17	0	16875	337500	327907	10348.6	24956	499120	481420	18884.6
		19541	390820			39736	794720							16464	329280			24180	483600
		19995	399900			38541	770820							15847	316940			23077	461540
2022-06-20	3	4389	877800	891667	13336.2	10996	2199200	2.11247e+06	84959.4			2022-06-20	3	2341	468200	404800	56138.8	5232	1046400	1.18427e+06	132047
		4464	892800			10544	2108800							1807	361400			6548	1.3096e+06
		4522	904400			10147	2029400							1924	384800			5984	1196800
2022-06-22	5	8230	1646000	1.63727e+06	12458.5	12963	2592600	2.51233e+06	105529			2022-06-22	5	8272	1654400	1.70327e+06	85854.8	11090	2218000	2.19507e+06	70073.5
		8115	1623000			12758	2551600							8265	1653000			10582	2116400
		8214	1642800			11964	2392800							9012	1802400			11254	2250800
2022-06-23	6	10269	2053800	2.05007e+06	156433	9314	1862800	1.80887e+06	46964			2022-06-23	6	5824	1164800	1.16873e+06	19007.7	10464	2092800	2117400	52241.4
		9459	1891800			8885	1777000							5760	1152000			10410	2082000
		11023	2204600			8934	1786800							5947	1189400			10887	2177400
2022-06-27	10	32143	6428600	5.77627e+06	613920	40399	8079800	7.97253e+06	93360			2022-06-27	10	12944	2588800	2439800	172514	27151	5430200	5.28993e+06	131746
		26049	5209800			39548	7909600							12399	2479800			25844	5168800
		28452	5690400			39641	7928200							11254	2250800			26354	5270800
2022-06-28	11	27445	5489000	5701800	201225	47871	9574200	9.29867e+06	262795			2022-06-29	12	12046	2409200	2.53307e+06	162604	35013	7002600	6.93873e+06	184486
		29445	5889000			45254	9050800							13586	2717200			33654	6730800
		28637	5727400			46355	9271000							12364	2472800			35414	7082800
		Chlorobium phaeobacteroides - Standard medium				Chlorobium phaeobacteroides - no NH4 (NaCl)								Chlorobium phaeobacteroides - Standard medium				Chlorobium phaeobacteroides - no NH4 (NaCl)
date	Time (d)	count 50 ul	Media cell ml-1	media	Std dev	count 50 ul	Media cell ml-1	media	Std dev			date	Time (d)	count 50 ul	Media cell ml-1	media	Std dev	count 50 ul	Media cell ml-1	media	Std dev
2022-06-17	0	249805	4996100	4.82623e+06	147126	305181	6103620	5841220	227252			2022-06-17	0	583107	11662140	11351600	284253	700965	14019300	1.3643e+07	331751
		237176	4743520			285590	5711800							555214	11104280			669639	13392780
		236954	4739080			285412	5708240							564419	11288380			675844	13516880
2022-06-20	3	364494	72898800	5.72829e+07	1.55761e+07	175220	35044000	2.92049e+07	5.50978e+06			2022-06-20	3	337036	67407200	7.42967e+07	7.56114e+06	182460	36492000	3.40471e+07	2.13447e+06
		208735	41747000			120488	24097600							411930	82386000			162775	32555000
		286014	57202800			142365	28473000							365484	73096800			165471	33094200
2022-06-22	5	591989	118397800	1.1712e+08	1.36367e+06	245206	49041200	4.82799e+07	1.04009e+06			2022-06-22	5	670933	134186600	134352000	2.65736e+06	219025	43805000	43732600	596504
		586389	117277800			243518	48703600							658906	131781200			215516	43103200
		578421	115684200			235474	47094800							685441	137088200			221448	44289600
2022-06-23	6	842544	168508800	1.67515e+08	908511	325843	65168600	6.45799e+07	633461			2022-06-23	6	800767	160153400	1.57059e+08	3.12052e+06	474350	94870000	86886800	9.25197e+06
		833636	1.66727e+08			323308	64661600							769565	153913000			383735	76747000
		836544	1.67309e+08			319548	63909600							785554	157110800			445217	89043400
2022-06-27	10	105981	211962000	2.04607e+08	7.41777e+06	328905	65781000	6.36001e+07	1.88874e+06			2022-06-27	10	132196	264392000	255616000	7.60468e+06	477394	95478800	9.32947e+07	2.59272e+06
		98564	197128000			312548	62509600							125484	250968000			452147	90429400
		102365	204730000			312548	62509600							125744	251488000			469880	93976000
2022-06-28	11	186422	372844000	3.72985e+08	1.37839e+06	420614	84122800	8.23877e+07	1.79909e+06			2022-06-29	12	910768	182153600	1270781200	9.42832e+08	643992	128798400	124184600	4.17768e+06
		185841	371682000			402654	80530800							912547	1825094000			603290	120658000
		187214	374428000			412547	8.25094e+07							902548	1805096000			615487	123097400

## Sheet: S7_GrowthCurve
Table S7. Summary of statistical results for growth curve analyses and final biomass across the three phototrophic strains.
Strain	Analysis	Medium (N+ vs N−)	Light (4 vs 40 µE m⁻² s⁻¹)	Medium × Light	Time-dependent effects
C. okenii LaCa	Growth curves (LMM)	ns	ns	*	Yes (Time × Medium, Time × Light, Time × Medium × Light)
	Final biomass (LMM)	ns (p = 0.884)	ns (p = 0.555)	ns (p = 0.881)	–
T. syntrophicum Cad16T	Growth curves (LMM)	***	***	ns	Yes (Time × Medium, Time × Light, Time × Medium × Light)
	Final biomass (LMM)	ns (p = 0.568)	ns (p = 0.672)	ns (p = 0.842)	–
C. phaeobacteroides 1VII D7	Growth curves (LMM)	ns	Yes	ns	Yes (Time × Medium, Time × Light)
	Final biomass (LMM)	ns (p = 0.192)	ns (p = 0.624)	ns (p = 0.870)	–
	Significance levels:
	Yes: idicates the presence of at least one statistically significant effect associated with given factor in the growth-curve model. Significance startsare not shown because the columns summaraze multiple model terms rather than a single p-value.
	*** p < 0.001, ** p < 0.01, * p < 0.05; ns, not significant.
